# Supplementary material for: Structural bases for aspartate recognition and polymerization efficiency of cyanobacterial cyanophycin synthetase
Source: Nat Commun. 2022 Aug 30;13:5097. doi: 10.1038/s41467-022-32834-8 (PMC9427784; doi:10.1038/s41467-022-32834-8)
Supplement: Supplementary file 4 — Source Data [file 41467_2022_32834_MOESM4_ESM.xlsx]

## Sheet: Fig. 2b
Fig. 2b
	Absorbance
	‒Enzyme (control)	+Enzyme
		WT	E215A	H267A	R309A	R323A	N394A	R458A
	0.0678	0.1886	0.0809	0.0749	0.08	0.0713	0.0759	0.076
	0.0775	0.1904	0.0938	0.0794	0.0804	0.0847	0.0858	0.0798
	0.0746	0.1811	0.0832	0.0813	0.0791	0.0745	0.0791	0.0803
	0.0707	0.1931	0.0839	0.0839	0.0851	0.0792	0.0833	0.077

## Sheet: Fig. 2c
Fig. 2c
		Absorbance
		‒Enzyme			+Enzyme
	w/o (β-Asp-Arg)n (control)	0.0648	0.0678	0.0627	0.077	0.0779	0.0707
	(β-Asp-Arg)1	0.0734	0.0781	0.0694	0.1397	0.1252	0.1273
	(β-Asp-Arg)2	0.0661	0.0618	0.0615	0.1267	0.1247	0.1234
	(β-Asp-Arg)3	0.0794	0.0847	0.0685	0.213	0.228	0.2188
	(β-Asp-Arg)4	0.0621	0.0682	0.0603	0.244	0.2554	0.263
	(β-Asp-Arg)5	0.0678	0.0712	0.0893	0.236	0.2229	0.2526

## Sheet: Fig. 4b
Fig. 4b
	Absorbance
	‒Enzyme (control)	+Enzyme
		WT	ΔMlid	K499A	F692L	A755G
	0.0678	0.1886	0.0787	0.0748	0.077	0.0991
	0.0775	0.1904	0.086	0.0831	0.0836	0.1066
	0.0746	0.1811	0.0791	0.0799	0.0784	0.0971
	0.0707	0.1931	0.085	0.0807	0.078	0.104

## Sheet: Supplementary Fig. 10a
Supplementary Fig. 10a
					Absorbance
	L-Aspartate	L-Arginine	(β-Asp-Arg)4	(β-Asp-Arg)1	‒Enzyme (control)	+Enzyme
	‒	‒	+	‒	0.0549	0.0632	0.0733	0.0753
	‒	+	+	‒	0.0611	0.0746	0.0782	0.0814
	+	‒	+	‒	0.0629	0.0659	0.0685	0.0704
	+	+	+	‒	0.0501	0.2104	0.2381	0.2596
	‒	‒	+	+	0.052	0.0688	0.0683	0.0684

## Sheet: Supplementary Fig. 10b
Supplementary Fig. 10b
	L-Aspartate (mM)	Absorbance			Reaction rate (μM min-1)
	0	0	0	0	0	0	0
	2.5	0.0227	0.0261	0.0287	0.51632	0.593654	0.652792
	5	0.0853	0.0916	0.101	1.94018	2.08348	2.29728
	10	0.2525	0.2491	0.2604	5.7432	5.66587	5.92289
	20	0.5797	0.547	0.5796	13.1855	12.4417	13.1832
	40	0.8704	0.8719	0.8621	19.7976	19.8317	19.6088
	60	0.9791	0.9628	0.8547	22.27	21.8992	19.4405
	L-Arginine (mM)	Absorbance			Reaction rate (μM min-1)
	0	0	0	0	0	0	0
	0.05	0.0517	0.0431	0.0482	1.28838	1.07406	1.20116
	0.1	0.0742	0.0774	0.067	1.84908	1.92883	1.66966
	0.25	0.0764	0.0795	0.078	1.90391	1.98116	1.94378
	0.5	0.0881	0.085	0.0853	2.19547	2.11822	2.1257
	1	0.0953	0.0953	0.0908	2.3749	2.3749	2.26276
	1.5	0.0746	0.0716	0.0626	1.85905	1.78429	1.56001
	2	0.0775	0.0766	0.072	1.93132	1.90889	1.79426
	(β-Asp-Arg)4 (mM)	Absorbance			Reaction rate (μM min-1)
	0	0	0	0	0	0	0
	0.2	0.0229	0.0198	0.0183	0.520869	0.450358	0.41624
	0.5	0.0419	0.0447	0.0486	0.953031	1.01672	1.10542
	1	0.0586	0.0718	0.0711	1.33288	1.63312	1.6172
	1.5	0.0818	0.0944	0.0911	1.86057	2.14716	2.0721
	2	0.0945	0.1037	0.0988	2.14944	2.35869	2.24724
	4	0.0988	0.0942	0.1044	2.24724	2.14261	2.37462
	6	0.1029	0.1058	0.1121	2.3405	2.40646	2.54976
	ATP (mM)	Absorbance			Reaction rate (μM min-1)
	0	0	0	0	0	0	0
	0.5	0.0222	0.0217	0.0208	0.55323	0.54077	0.518341
	1	0.0431	0.0454	0.0494	1.07406	1.13138	1.23106
	1.5	0.0489	0.0601	0.0555	1.2186	1.49771	1.38307
	2	0.0666	0.0672	0.0682	1.65969	1.67464	1.69956
	4	0.089	0.0847	0.0887	2.2179	2.11075	2.21043
	6	0.0966	0.0919	0.0895	2.4073	2.29017	2.23036
